# Supplementary material for: Evaluation of Hemp Seed Oils Stability under Accelerated Storage Test
Source: Antioxidants (Basel). 2022 Feb 28;11(3):490. doi: 10.3390/antiox11030490 (PMC8944499; doi:10.3390/antiox11030490)
Supplement: Supplementary file 1 [file antioxidants-11-00490-s001.zip]

Archive with 1 entries (1 files):
- antioxidants-1613260-supplementary.pdf
